# Supplementary material for: Fluoride effect indicators in Phaseolus vulgaris seeds and seedlings
Source: PeerJ. 2022 May 17;10:e13434. doi: 10.7717/peerj.13434 (PMC9121868; doi:10.7717/peerj.13434)
Supplement: Data S1 — Germination parameter, morphological, nutritional and physiological raw data of Phaseolus vulgaris L. seeds exposed to 0, 10, 20 and 30 mg L−1 of potassium fluoride (KF). [file peerj-10-13434-s003.xlsx]

## Sheet: Raw data
KF (mg L-1)	TG	Vigor	Viability	GRI	EC	Normal	Abnormal	Dead	RL	SL	F	Ca	K	Mg	MDA	H2O2	Fv/Fm	ETR	YNPQ	YNO
0	96	90	92	28.5	113.506	44	4	2	7.14	3.82	0.2	3	14.2	2.4	15.0077	11.1849	0.774375	4.5	0.048375	0.442875
0	94	84	84	28	120.178	42	3	5	6.58	3.88	0.28	2.4	14	2.1	14.2712	10.4873	0.768125	3.3375	0.037625	0.56825
0	90	92	92	29.5	111.926	43	5	2	6.54	4	0.25	1.9	14.2	1.9	14.1844	9.92487	0.716875	3.4	0.086875	0.515625
0	96	84	92	30.5	107.68	46	2	2	6.7	4.3	0.3	2	14	2.1	17.2233	10.4589	0.778625	4.475	0.0625	0.436125
10	96	84	86	29.5	115.769	45	3	2	6.48	3.92	0.4	2.36667	14.3333	2.2	15.5097	10.6323	0.755375	3.7375	0.03	0.462375
10	92	92	96	30.5	109.684	42	4	4	5.78	3.68	0.35	2.4	14	2	10.4359	10.9037	0.741875	3.475	0.0545	0.47525
10	90	90	96	28.1667	108.382	43	4	3	5.64	3.82	0.4	2.1	14.4	2.3	14.8016	8.24854	0.75475	4.2375	0.02425	0.439
10	92	86	98	27	126.216	42	4	4	6.12	3.34	0.3	2.2	14.6	2.3	18.6156	16.096	0.751875	4.35	0.031375	0.444125
20	96	90	92	31	109.327	42	6	2	5.42	4.32	0.4	1.9	14.2	2.3	14.3181	11.602	0.733375	3.8	0.043375	0.424375
20	86	86	90	30.1667	108.418	42	4	4	6.08	3.88	0.4	1.8	14.2	2.2	13.6895	10.7881	0.7585	4.175	0.02375	0.45225
20	98	84	92	31	127.589	41	5	4	6.48	3.68	0.5	2.4	14.4	2.1	17.4209	10.9822	0.728	3.0125	0.006375	0.490625
20	90	80	86	29.8333	119.5	41	5	4	5.84	3.18	0.5	2.1	14	2.2	10.1964	12.7216	0.7605	3.8375	0.024	0.458
30	92	82	84	25.5	125.023	40	8	2	6.08	4.14	0.4	2.6	14.8	1.8	14.1303	11.508	0.731	3.45	0.02725	0.49125
30	94	82	86	25.5	140.217	41	7	2	5.38	3.94	0.55	1.78	14.2	1.95	13.6257	11.0747	0.74175	3.2125	0.012875	0.530625
30	96	84	86	27	127.976	41	5	4	5.6	3.46	0.4	1.8	14.2	2	13.6149	14.6995	0.745625	4.1625	0.0275	0.444
30	90	80	90	26	134.373	42	5	3	5.88	3.6	0.55	1.9	14.6	1.9	13.0668	16.6431	0.727875	3.425	0.016375	0.51175
